# Supplementary material for: Muscle growth differences in Lijiang pigs revealed by ATAC-seq multi-omics
Source: Front Vet Sci. 2024 Aug 26;11:1431248. doi: 10.3389/fvets.2024.1431248 (PMC11381499; doi:10.3389/fvets.2024.1431248)
Supplement: Supplementary file 1 [file Data_Sheet_1.zip]

Archive with 7 entries (7 files):
- Supplementary/~$S5.xlsx
- Supplementary/S1.xlsx
- Supplementary/S2.xlsx
- Supplementary/S3.jpg
- Supplementary/S4.xlsx
- Supplementary/S5.xlsx
- Supplementary/S6.png
