# Supplementary material for: Muscle growth differences in Lijiang pigs revealed by ATAC-seq multi-omics
Source: Front Vet Sci. 2024 Aug 26;11:1431248. doi: 10.3389/fvets.2024.1431248 (PMC11381499; doi:10.3389/fvets.2024.1431248)
Supplement: Supplementary file 1 [file Data_Sheet_1.zip › Supplementary/S1.xlsx]

## Sheet: ATAC-seq sample
ATAC-seq sequencing used pig cohort birth dates and weights.
Sample ID	Date of Birth	slaughtering weight
LJF-6M-1,2,3	2022.10.22	61.00±3.74
LJS-6M-1,2,3	2022.10.21	38.50±2.94
		*p=0.0026

## Sheet: Genomic sample 
Genomic samples and quality control information
NCBI Sample ID	Sample ID	Clean reads	Mapping rate	Average sequencing depth(×)
LJL1	LJF1	495748518	99.23	27.97
LJL2	LJF2	392429692	99.41	22.38
LJL3	LJF3	529677758	99.13	29.53
LJL4	LJF4	537784170	99.23	29.87
LJL5	LJF5	470993210	99.46	27.29
LJL6	LJF6	527158142	99.51	30.31
LJL7	LJF7	434987872	99.51	25.1
LJL8	LJF8	453256066	99.46	25.94
LJL9	LJF9	497765168	99.05	27.79
LJL10	LJF10	481819812	99.48	27.94
LJL11	LJF11	471647410	99.43	27.14
LJL12	LJF12	492589780	99.36	28.14
LJL13	LJF13	445986834	99.49	25.74
LJL14	LJF14	513918818	99.28	28.36
LJL15	LJF15	500829630	98.66	28.74
LJL16	LJF16	343490016	99.43	19.46
LJL17	LJF17	440688132	99.45	25.66
LJM1	LJS1	479826402	99.35	27.02
LJM2	LJS2	531886554	99.46	30.32
LJM3	LJS3	476659012	99.08	27.34
LJM4	LJS4	501579304	99.29	28.84
LJM5	LJS5	580464030	99.24	33.41
LJM6	LJS6	435132946	99.54	25.23
LJM7	LJS7	507049116	99.07	29.1
LJM8	LJS8	480247382	99.31	27.47
LJM9	LJS9	550156054	99.53	31.7
LJM10	LJS10	548698618	99.44	30.75
LJM11	LJS11	450275618	99.43	25.83
LJM12	LJS12	512237880	99.02	29.29
LJM13	LJS13	466302422	99.44	26.96
LJM14	LJS14	395565732	99.53	22.92
LJM15	LJS15	436936320	99.49	25.32
LJM16	LJS16	507447962	99.29	28.82
LJM17	LJS17	465338016	99.51	26.93
LJM18	LJS18	485787212	99.52	28.18
LJM19	LJS19	520111414	99.55	30.21
LJM20	LJS20	476985782	99.48	27.4
LJM21	LJS21	473723026	99.43	27.34
LJM22	LJS22	466416030	99.53	26.89
LJM23	LJS23	361672470	99.37	20.86
LJM24	LJS24	345768330	99.33	20.04
LJM25	LJS25	518303106	99.38	29.85
LJM26	LJS26	497624202	99.46	28.83
LJM27	LJS27	523321496	99.3	29.17

## Sheet: RNA-seq sample
RNA-seq samples and quality control information
NCBI Sample ID	Sample ID	Raw Reads	Clean Reads	mapped Reads rate
LJL-6M-1	LJF-6M-LD1	47145734	4647343	0.9544
LJL-6M-2	LJF-6M-LD2	39473054	38917062	0.9557
LJL-6M-3	LJF-6M-LD3	47012414	46360108	0.9534
LJS-6M-1	LJS-6M-LD1	46614158	46034728	0.959
LJS-6M-2	LJS-6M-LD2	47309178	4669147	0.9572
LJS-6M-3	LJS-6M-LD3	42291956	4171681	0.9481

## Sheet: Proteomic sample
Proteomic samples and quality control information
Parameter	Value
Quantified - Protein Groups	5,390 of 5,390
Data Completeness	0.823
Recovery	0.997
Median CVs	0.429
Peak Capacity	484.2
Average Data Points per Peak	6.6
