# Supplementary material for: Muscle growth differences in Lijiang pigs revealed by ATAC-seq multi-omics
Source: Front Vet Sci. 2024 Aug 26;11:1431248. doi: 10.3389/fvets.2024.1431248 (PMC11381499; doi:10.3389/fvets.2024.1431248)
Supplement: Supplementary file 1 [file Data_Sheet_1.zip › Supplementary/S2.xlsx]

## Sheet: Sheet1
		ATAC-seq raw data quality
	NCBI Sample ID	Sample ID	Clean reads (M)	clean reads rate(%)	Mapped reads (M)	Usable reads (M)	Usable ratio (%)
	LJL-6M-1	LJF-6M-1	65.716	89.0484	59.84	39.59	60.24
	LJL-6M-2	LJF-6M-2	73.9518	99.2468	67.16	44.02	59.52
	LJL-6M-3	LJF-6M-3	79.978	99.3404	74.32	52.57	65.74
	LJS-6M-1	LJS-6M-1	71.0555	90.071	63.39	40.38	56.83
	LJS-6M-2	LJS-6M-2	66.066	86.7972	61.19	43.99	66.59
	LJS-6M-3	LJS-6M-3	72.1942	89.31	67.56	47.45	65.72
