# Supplementary material for: Muscle growth differences in Lijiang pigs revealed by ATAC-seq multi-omics
Source: Front Vet Sci. 2024 Aug 26;11:1431248. doi: 10.3389/fvets.2024.1431248 (PMC11381499; doi:10.3389/fvets.2024.1431248)
Supplement: Supplementary file 1 [file Data_Sheet_1.zip › Supplementary/S4.xlsx]

## Sheet: Sheet1
Motif Name	Consensus	P-value	q-value (Benjamini)	# of Target Sequences with Motif(of 163)	% of Target Sequences with Motif	# of Background Sequences with Motif(of 48007)	% of Background Sequences with Motif
VIP1	NTTGACAGCTGTCAN	1e-07	0.0001	14	0.0859	667.3	0.0139
WUS1	CAWTCATTCA	1e-06	0.0002	21	0.1288	1692.4	0.0353
GRE	NRGVACABNVTGTYCY	1e-06	0.0003	11	0.0675	480.2	0.01
E-box	AACAGCTGTTHN	1e-05	0.0005	14	0.0859	864.9	0.018
HLH-1	RACAGCTGTTBH	0.0001	0.0025	26	0.1595	3022.9	0.0631
Foxh1	NNTGTGGATTSS	0.0001	0.0025	23	0.1411	2479.6	0.0517
DDF1	GCCGACAT	0.0001	0.0031	16	0.0982	1376.5	0.0287
Bach2	TGCTGAGTCA	0.0001	0.0093	11	0.0675	768.1	0.016
bZIP52	NDNHCAGCTGTCANN	0.0001	0.0099	39	0.2393	6180.6	0.129
ARE	RGRACASNSTGTYCYB	0.001	0.011	12	0.0736	947.9	0.0198
Six1	GKVTCADRTTWC	0.001	0.011	11	0.0675	807.8	0.0169
TEAD4	CCWGGAATGY	0.001	0.0114	26	0.1595	3491.7	0.0729
Fox:Ebox	NNNVCTGWGYAAACASN	0.001	0.0158	24	0.1472	3177	0.0663
Mef2a	CYAAAAATAG	0.001	0.0168	14	0.0859	1349.8	0.0282
Mef2b	GCTATTTTTGGM	0.001	0.0168	27	0.1656	3837.7	0.0801
GRE	VAGRACAKWCTGTYC	0.001	0.0168	10	0.0613	740.6	0.0155
NeuroD1	GCCATCTGTT	0.001	0.0168	27	0.1656	3840.2	0.0801
Mef2d	GCTATTTTTAGC	0.001	0.0168	9	0.0552	607	0.0127
MyoD	RRCAGCTGYTSY	0.001	0.0168	36	0.2209	5871.4	0.1225
Fra1	NNATGASTCATH	0.001	0.0215	17	0.1043	1968.7	0.0411
JunB	RATGASTCAT	0.001	0.0215	17	0.1043	1970.9	0.0411
PGR	AAGAACATWHTGTTC	0.001	0.0218	9	0.0552	660.2	0.0138
bZIP69	GACAGCTGKCAW	0.001	0.0248	7	0.0429	411	0.0086
BATF	DATGASTCAT	0.001	0.0376	18	0.1104	2298.5	0.048
Six2	GWAAYHTGAKMC	0.001	0.0376	24	0.1472	3526.9	0.0736
Fra2	GGATGACTCATC	0.01	0.0423	15	0.092	1764.7	0.0368
Mef2c	DCYAAAAATAGM	0.01	0.0423	13	0.0798	1406.3	0.0293
Rap210	TGTCGGCA	0.01	0.0523	16	0.0982	2007.6	0.0419
Fosl2	NATGASTCABNN	0.01	0.0525	12	0.0736	1276.5	0.0266
Foxa3	BSNTGTTTACWYWGN	0.01	0.0565	10	0.0613	952.6	0.0199
Bcl11a	TYTGACCASWRG	0.01	0.0596	22	0.135	3285	0.0686
Atoh1	VNRVCAGCTGGY	0.01	0.0756	37	0.227	6814.6	0.1422
Myf5	BAACAGCTGT	0.01	0.0756	30	0.184	5154.5	0.1076
THRb	GGTCACCTGAGGTCA	0.01	0.0756	19	0.1166	2723.5	0.0568
CBF4	NRCCGACDWNNNNNN	0.01	0.0822	16	0.0982	2148.3	0.0448
AT5G47660	AWTTTTACCG	0.01	0.083	27	0.1656	4533.1	0.0946
TEAD1	CYRCATTCCA	0.01	0.083	25	0.1534	4082.5	0.0852
CEBP	ATTGCGCAAC	0.01	0.0835	16	0.0982	2170.6	0.0453
Atf3	DATGASTCATHN	0.01	0.0912	17	0.1043	2400.5	0.0501
Jun-AP1	GATGASTCATCN	0.01	0.0917	9	0.0552	890.6	0.0186
EIL4	GATTCAWTGAAT	0.01	0.0917	5	0.0307	297.4	0.0062
Tcf12	VCAGCTGYTG	0.01	0.0917	38	0.2331	7232.4	0.1509
TEAD3	TRCATTCCAG	0.01	0.0969	27	0.1656	4645.6	0.0969
AT1G76880	ACGGTAAAAW	0.01	0.1025	9	0.0552	919.6	0.0192
Ap4	NAHCAGCTGD	0.01	0.1043	38	0.2331	7334.9	0.1531
MyoG	AACAGCTG	0.01	0.107	37	0.227	7107.4	0.1483
RBFox2	TGCATGCA	0.01	0.116	43	0.2638	8659.3	0.1807
Fos	NDATGASTCAYN	0.01	0.116	15	0.092	2092.1	0.0437
TGA2	ACGTCAYCHH	0.01	0.1261	15	0.092	2121.6	0.0443
ANAC083	CKTRWNNNWYAMGTA	0.01	0.1291	14	0.0859	1927.6	0.0402
FUS3	DNNWTNTGCATGKNN	0.01	0.1291	24	0.1472	4108.1	0.0857
GTL1	WWTTTACCKY	0.01	0.1291	21	0.1288	3428.8	0.0716
ANAC096	TACTTGWNNNWCAAG	0.01	0.1291	13	0.0798	1739.4	0.0363
AP-1	VTGACTCATC	0.01	0.1476	18	0.1104	2825.8	0.059
NF1-halfsite	YTGCCAAG	0.01	0.1497	46	0.2822	9638.2	0.2011
Tcf21	NAACAGCTGG	0.01	0.1527	33	0.2025	6361.7	0.1328
AR-halfsite	CCAGGAACAG	0.01	0.1527	74	0.454	17260.1	0.3602
DEL2	WTTTCSCGCC	0.01	0.1595	10	0.0613	1217.6	0.0254
O2	GCTGACGTGGCA	0.01	0.1694	7	0.0429	692.6	0.0145
